# Supplementary material for: A Novel Nutraceutical Supplement Lowers Postprandial Glucose and Insulin Levels upon a Carbohydrate-Rich Meal or Sucrose Drink Intake in Healthy Individuals—A Randomized, Placebo-Controlled, Crossover Feeding Study
Source: Nutrients. 2024 Jul 11;16(14):2237. doi: 10.3390/nu16142237 (PMC11280099; doi:10.3390/nu16142237)
Supplement: Supplementary file 1 [file nutrients-16-02237-s001.zip]

Archive with 1 entries (1 files):
- nutrients-3076944-supplementary.pdf
